# Supplementary material for: Pacopampa: Early evidence of violence at a ceremonial site in the northern Peruvian highlands
Source: PLoS One. 2017 Sep 28;12(9):e0185421. doi: 10.1371/journal.pone.0185421 (PMC5619763; doi:10.1371/journal.pone.0185421)
Supplement: S2 Table — (XLS) [file pone.0185421.s002.xls]

## Sheet: S2 Table
TS2 Table. Trauma at Pacopampa
Specimen No.	Chronology	Sex	Age at death	Location of trauma	Type of trauma	Classification of skull fracture	Mechanism of fracture	Complication of fracture	Presence of healing	Healing process of fracture	Timing of trauma	Possible cause of trauma	Remarks
11PC-C-Ent 1-H1	Middle Formative Period	Female	Adult	Right parietal bone	Depressed fracture	Blunt force	Direct	Poor alignment	Presence	Remodeling phase	Antemortem	Violence	With fracture of left parietal bone
11PC-C-Ent 1-H1	Middle Formative Period	Female	Adult	Left parietal bone	Depressed fracture	Blunt force	Direct	Avascular necrosis, poor alignment	Presence	Remodeling phase	Antemortem	Violence	With fracture of right parietal bone
12PC-B2-Ent 531-H2	Late Formative Period	Female	≥55 years	Left parietal bone	Depressed fracture	Blunt force	Direct	Poor alignment	Presence	Remodeling phase	Antemortem	Violence
14PC-B2-Ent 537-H1	Late Formative Period	Male	35-54 years	Frontal bone	Depressed fracture	Blunt force	Direct	Poor alignment	Presence	Remodeling phase	Antemortem	Violence	With fractures of frontal bone and right parietal bone
14PC-B2-Ent 537-H1	Late Formative Period	Male	35-54 years	Frontal bone	Depressed fracture	Blunt force	Direct	Poor alignment	Presence	Remodeling phase	Antemortem	Violence	With fractures of frontal bone and right parietal bone
14PC-B2-Ent 537-H1	Late Formative Period	Male	35-54 years	Right parietal bone	Depressed fracture	Blunt force	Direct	Poor alignment	Presence	Remodeling phase	Antemortem	Violence	With fractures of frontal bone
14PC-A-Ent 7-H1	Late Formative Period	Male	≥55 years	Right nasal bone	Depressed fracture	Blunt force	Direct	Poor alignment	Presence	Remodeling phase	Antemortem	Violence	With fracture of left zygomaticl bone
14PC-A-Ent 7-H1	Late Formative Period	Male	≥55 years	Left zygomatic bone	Depressed fracture	Blunt force	Direct	Poor alignment	Presence	Remodeling phase	Antemortem	Violence	With fracture of right nasal bone
11PC-B2-Ent 516-H1	Late Formative Period	Male	15-34 years	Left fibula	Transverse fracture?	N/A	Direct?	Poor alignment	Presence	Remodeling phase	Antemortem	Violence?
12PC-B2-Ent 534	Late Formative Period	Male	15-34 years	Left tibia	Transverse fracture	N/A	Direct	Poor alignment	Presence	Remodeling phase	Antemortem	Violence	With fracture of left fibula
12PC-B2-Ent 534	Late Formative Period	Male	15-34 years	Left fibula	Transverse fracture	N/A	Direct	Poor alignment	Presence	Remodeling phase	Antemortem	Violence	With fracture of left tibia
13PC-B2-Ent 504-H2	Late Formative Period	Female	35-54 years	Right humerus	Dislocation	N/A	N/A	N/A	Presence	N/A	Antemortem	Violence or accidental?	With dislocation of radius and ulna
13PC-B2-Ent 504-H2	Late Formative Period	Female	35-54 years	Right radius	Dislocation	N/A	N/A	N/A	Presence	N/A	Antemortem	Violence or accidental?	With dislocation of humerus and ulna
13PC-B2-Ent 504-H2	Late Formative Period	Female	35-54 years	Right ulna	Dislocation	N/A	N/A	N/A	Presence	N/A	Antemortem	Violence or accidental?	With dislocation of humerus and radius
